# Supplementary material for: Genome of the green-head ant, Rhytidoponera metallica, reveals mechanisms of toxin evolution in a genetically hyper-diverse eusocial species
Source: Genome Biol. 2025 Sep 26;26:306. doi: 10.1186/s13059-025-03777-2 (PMC12465672; doi:10.1186/s13059-025-03777-2)
Supplement: Supplementary file 2 — Additional file 2. Excel file containing tables S1–S3 [file 13059_2025_3777_MOESM2_ESM.xlsx]

## Sheet: Table S1
Table S1: List of contigs assembled by hifiasm that may represent mitochondrial contigs.
Contig name
contig_362
contig_364
contig_372
contig_381
contig_398
contig_406
contig_412
contig_438
contig_440
contig_443
contig_453
contig_454
contig_465
contig_468
contig_471
contig_472
contig_478
contig_480
contig_487

## Sheet: Table S2
Table S2: Distribution of ectatoxin loci in the genome assembly of R. metallica. Numbers in parentheses after peptide allelic variants indicate number of multimapping locations.
Contig	Coordinates	Clade	Locus	Allelic variants
Contig_2	5883552-5884077	clade4	Rm57a	Rm57c
Contig_2	5886873-5887752	clade4	Rm57d
Contig_2	5891163-5892220	clade2	Rm1a-II	Rm1b, Rm1c, Rm2a
Contig_2	5894416-5894984	clade4	Rm57b
Contig_2	5897300-5898228	clade4	Rm58a
Contig_2	5902468-5903935	clade2	Rm1a-II	Rm1b, Rm1c, Rm2a
Contig_2	5906080-5907073	clade4	Rm57e
Contig_2	5909046-5909965	clade4	Rm59a	Rm59b
Contig_2	5915338-5917146	clade2	Rm4a	Rm4b, Rm3a, Rm3b, Rm3c, Rm3d, Rm3e, Rm5a, Rm5b
Contig_2	5921512-5922775	clade4	Rm57f
Contig_2	5924529-5925069	clade4	Rm58b
Contig_5	1194604-1194730	none	Rm60a
Contig_5	1217440-1218635	none	Rm53a	Rm53b, Rm53c
Contig_7	595883-596075	clade3	Rm36a	Rm41a, Rm46a
Contig_7	613225-614926	clade3	Rm34a	Rm33a, Rm48a, Rm27a(4), Rm46a(2)
Contig_7	975806-977424	clade3	Rm25a	Rm47a, Rm29a, Rm24a, Rm42a, Rm32a, Rm48a(4), Rm49a(2)
Contig_7	991709-993583	clade3	Rm44b	Rm44a, Rm48a(3)
Contig_7	1008689-1010541	clade3	Rm39b	Rm39a, Rm35a, Rm31a, Rm31b, Rm28a, Rm27a(2)
Contig_7	1020983-1022588	clade3	Rm23a	Rm26a, Rm27a, Rm49a, Rm48a(2)
Contig_7	2598325-2604677	clade1	Rm9a	Rm8a, Rm19a, Rm7a(2)
Contig_7	2618733-2627729	clade1	Rm15a
Contig_7	2639267-2643941	clade1	Rm11a	Rm10a, Rm13b, Rm11b, Rm11c, Rm12a, Rm13a
Contig_10	3762883-3763353	none	Rm61b
Contig_23	1714525-1714729	none	Rm64a
Contig_27	3488477-3490334	clade3	Rm20a	Rm43a, Rm21a, Rm22a, Rm33b, Rm30a, Rm45a, Rm40b, Rm40a
Contig_27	3672679-3674134	clade3	Rm55a	Rm55b
Contig_27	3678688-3680033	clade3	Rm54a
Contig_27	3693478-3696558	clade3	Rm38a	Rm37a, Rm51a, Rm50a, Rm41a(2)
Contig_27	3699068-3700329	clade3	Rm52a
Contig_27	3713459-3715461	clade1	Rm6e	Rm6f, Rm6g
Contig_27	3723074-3725748	clade1	Rm6a-I	Rm6b, Rm6c
Contig_27	3732906-3733810	clade1	Rm17a-I
Contig_27	3737095-3738311	clade3	Rm52c-I	Rm52b, Rm52d
Contig_27	3747315-3749989	clade1	Rm6a-II	Rm6b, Rm6c
Contig_27	3759072-3759972	clade1	Rm17a-II
Contig_27	3783265-3785682	clade1	Rm6d	Rm6h
Contig_27	3794733-3795674	clade 1	Rm17a-III
Contig_27	3799002-3800196	clade 3	Rm52c-II
Contig_27	3810562-3813936	clade1	Rm16a	Rm7a, Rm14a
Contig_27	3820585-3825124	clade1	Rm18a
Contig_35	3286338 - 3286803	none	Rm61a
Contig_35	3288470 - 3288590	none	Rm61c
Contig_52	669883 - 670051	clade3	Rm56a
Contig_141	51509 - 51674	none	Rm63a
Contig_141	95223 - 95391	none	Rm62a

## Sheet: Table S3
Table S3: table with phylogenetic and physical genomic distances (in base pairs) of ectatotoxin loci in the genome of R. metallica.
	Rm57a	Rm57d	Rm1aI	Rm57b	Rm58a	Rm1aII	Rm57e	Rm59a	Rm4a	Rm57f	Rm58b	Rm36a	Rm34a	Rm25a	Rm44b	Rm39b	Rm23a	Rm9a	Rm15a	Rm11a	Rm20a	Rm55a	Rm54a	Rm38a	Rm52a	Rm6e	Rm6a-I	Rm17a-I	Rm52c-I	Rm6a-II	Rm17a-II	Rm6d	Rm17a-III	Rm52c-II	Rm16a	Rm18a
Rm57a	NA	2796	7086	10339	13223	18391	22003	24969	31261	37435	40452	NA	NA	NA	NA	NA	NA	NA	NA	NA	NA	NA	NA	NA	NA	NA	NA	NA	NA	NA	NA	NA	NA	NA	NA	NA
Rm57d	2796	NA	3411	6664	9548	14716	18328	21294	27586	33760	36777	NA	NA	NA	NA	NA	NA	NA	NA	NA	NA	NA	NA	NA	NA	NA	NA	NA	NA	NA	NA	NA	NA	NA	NA	NA
Rm1aI	7086	3411	NA	2196	5080	10248	13860	16826	23118	29292	32309	NA	NA	NA	NA	NA	NA	NA	NA	NA	NA	NA	NA	NA	NA	NA	NA	NA	NA	NA	NA	NA	NA	NA	NA	NA
Rm57b	10339	6664	2196	NA	2316	7484	11096	14062	20354	26528	29545	NA	NA	NA	NA	NA	NA	NA	NA	NA	NA	NA	NA	NA	NA	NA	NA	NA	NA	NA	NA	NA	NA	NA	NA	NA
Rm58a	13223	9548	5080	2316	NA	4240	7852	10818	17110	23284	26301	NA	NA	NA	NA	NA	NA	NA	NA	NA	NA	NA	NA	NA	NA	NA	NA	NA	NA	NA	NA	NA	NA	NA	NA	NA
Rm1aII	18391	14716	10248	7484	4240	NA	2145	5111	11403	17577	20594	NA	NA	NA	NA	NA	NA	NA	NA	NA	NA	NA	NA	NA	NA	NA	NA	NA	NA	NA	NA	NA	NA	NA	NA	NA
Rm57e	22003	18328	13860	11096	7852	2145	NA	1973	8265	14439	17456	NA	NA	NA	NA	NA	NA	NA	NA	NA	NA	NA	NA	NA	NA	NA	NA	NA	NA	NA	NA	NA	NA	NA	NA	NA
Rm59a	24969	21294	16826	14062	10818	5111	1973	NA	5373	11547	14564	NA	NA	NA	NA	NA	NA	NA	NA	NA	NA	NA	NA	NA	NA	NA	NA	NA	NA	NA	NA	NA	NA	NA	NA	NA
Rm4a	31261	27586	23118	20354	17110	11403	8265	5373	NA	4366	7383	NA	NA	NA	NA	NA	NA	NA	NA	NA	NA	NA	NA	NA	NA	NA	NA	NA	NA	NA	NA	NA	NA	NA	NA	NA
Rm57f	37435	33760	29292	26528	23284	17577	14439	11547	4366	NA	1754	NA	NA	NA	NA	NA	NA	NA	NA	NA	NA	NA	NA	NA	NA	NA	NA	NA	NA	NA	NA	NA	NA	NA	NA	NA
Rm58b	40452	36777	32309	29545	26301	20594	17456	14564	7383	1754	NA	NA	NA	NA	NA	NA	NA	NA	NA	NA	NA	NA	NA	NA	NA	NA	NA	NA	NA	NA	NA	NA	NA	NA	NA	NA
Rm36a	NA	NA	NA	NA	NA	NA	NA	NA	NA	NA	NA	NA	17150	379731	395634	412614	424908	2002250	2022658	2043192	NA	NA	NA	NA	NA	NA	NA	NA	NA	NA	NA	NA	NA	NA	NA	NA
Rm34a	NA	NA	NA	NA	NA	NA	NA	NA	NA	NA	NA	17150	NA	360880	376783	393763	406057	1983399	2003807	2024341	NA	NA	NA	NA	NA	NA	NA	NA	NA	NA	NA	NA	NA	NA	NA	NA
Rm25a	NA	NA	NA	NA	NA	NA	NA	NA	NA	NA	NA	379731	360880	NA	14285	31265	43559	1620901	1641309	1661843	NA	NA	NA	NA	NA	NA	NA	NA	NA	NA	NA	NA	NA	NA	NA	NA
Rm44b	NA	NA	NA	NA	NA	NA	NA	NA	NA	NA	NA	395634	376783	14285	NA	15106	27400	1604742	1625150	1645684	NA	NA	NA	NA	NA	NA	NA	NA	NA	NA	NA	NA	NA	NA	NA	NA
Rm39b	NA	NA	NA	NA	NA	NA	NA	NA	NA	NA	NA	412614	393763	31265	15106	NA	10442	1587784	1608192	1628726	NA	NA	NA	NA	NA	NA	NA	NA	NA	NA	NA	NA	NA	NA	NA	NA
Rm23a	NA	NA	NA	NA	NA	NA	NA	NA	NA	NA	NA	424908	406057	43559	27400	10442	NA	1575737	1596145	1616679	NA	NA	NA	NA	NA	NA	NA	NA	NA	NA	NA	NA	NA	NA	NA	NA
Rm9a	NA	NA	NA	NA	NA	NA	NA	NA	NA	NA	NA	2002250	1983399	1620901	1604742	1587784	1575737	NA	14056	34590	NA	NA	NA	NA	NA	NA	NA	NA	NA	NA	NA	NA	NA	NA	NA	NA
Rm15a	NA	NA	NA	NA	NA	NA	NA	NA	NA	NA	NA	2022658	2003807	1641309	1625150	1608192	1596145	14056	NA	11538	NA	NA	NA	NA	NA	NA	NA	NA	NA	NA	NA	NA	NA	NA	NA	NA
Rm11a	NA	NA	NA	NA	NA	NA	NA	NA	NA	NA	NA	2043192	2024341	1661843	1645684	1628726	1616679	34590	11538	NA	NA	NA	NA	NA	NA	NA	NA	NA	NA	NA	NA	NA	NA	NA	NA	NA
Rm20a	NA	NA	NA	NA	NA	NA	NA	NA	NA	NA	NA	NA	NA	NA	NA	NA	NA	NA	NA	NA	NA	182345	188354	203144	208734	223125	232740	242572	246761	256981	268738	292931	304399	308668	320228	330251
Rm55a	NA	NA	NA	NA	NA	NA	NA	NA	NA	NA	NA	NA	NA	NA	NA	NA	NA	NA	NA	NA	182345	NA	4554	19344	24934	39325	48940	58772	62961	73181	84938	109131	120599	124868	136428	146451
Rm54a	NA	NA	NA	NA	NA	NA	NA	NA	NA	NA	NA	NA	NA	NA	NA	NA	NA	NA	NA	NA	188354	4554	NA	13445	19035	33426	43041	52873	57062	67282	79039	103232	114700	118969	130529	140552
Rm38a	NA	NA	NA	NA	NA	NA	NA	NA	NA	NA	NA	NA	NA	NA	NA	NA	NA	NA	NA	NA	203144	19344	13445	NA	2510	16901	26516	36348	40573	50757	62514	86707	98175	102444	114004	124027
Rm52a	NA	NA	NA	NA	NA	NA	NA	NA	NA	NA	NA	NA	NA	NA	NA	NA	NA	NA	NA	NA	208734	24934	19035	2510	NA	13130	22745	32577	36766	46986	58743	82936	94404	98673	110233	120256
Rm6e	NA	NA	NA	NA	NA	NA	NA	NA	NA	NA	NA	NA	NA	NA	NA	NA	NA	NA	NA	NA	223125	39325	33426	16901	13130	NA	7613	17445	21634	31854	43611	67804	79272	83541	95101	105124
Rm6aI	NA	NA	NA	NA	NA	NA	NA	NA	NA	NA	NA	NA	NA	NA	NA	NA	NA	NA	NA	NA	232740	48940	43041	26516	22745	7613	NA	7158	11347	21567	33324	57517	68985	73254	84814	94837
Rm17aI	NA	NA	NA	NA	NA	NA	NA	NA	NA	NA	NA	NA	NA	NA	NA	NA	NA	NA	NA	NA	242572	58772	52873	36348	32577	17445	7158	NA	3285	13505	25262	49455	60923	65192	76752	86775
Rm52cI	NA	NA	NA	NA	NA	NA	NA	NA	NA	NA	NA	NA	NA	NA	NA	NA	NA	NA	NA	NA	246761	62961	57062	40573	36766	21634	11347	3285	NA	9004	20761	44954	56422	60691	72251	82274
Rm6aII	NA	NA	NA	NA	NA	NA	NA	NA	NA	NA	NA	NA	NA	NA	NA	NA	NA	NA	NA	NA	256981	73181	67282	50757	46986	31854	21567	13505	9004	NA	9083	33276	44744	49013	60573	70596
Rm17aII	NA	NA	NA	NA	NA	NA	NA	NA	NA	NA	NA	NA	NA	NA	NA	NA	NA	NA	NA	NA	268738	84938	79039	62514	58743	43611	33324	25262	20761	9083	NA	23293	34761	39030	50590	60613
Rm6d	NA	NA	NA	NA	NA	NA	NA	NA	NA	NA	NA	NA	NA	NA	NA	NA	NA	NA	NA	NA	292931	109131	103232	86707	82936	67804	57517	49455	44954	33276	23293	NA	9051	13320	24880	34903
Rm17aIII	NA	NA	NA	NA	NA	NA	NA	NA	NA	NA	NA	NA	NA	NA	NA	NA	NA	NA	NA	NA	304399	120599	114700	98175	94404	79272	68985	60923	56422	44744	34761	9051	NA	3328	14888	24911
Rm52cII	NA	NA	NA	NA	NA	NA	NA	NA	NA	NA	NA	NA	NA	NA	NA	NA	NA	NA	NA	NA	308668	124868	118969	102444	98673	83541	73254	65192	60691	49013	39030	13320	3328	NA	10366	20389
Rm16a	NA	NA	NA	NA	NA	NA	NA	NA	NA	NA	NA	NA	NA	NA	NA	NA	NA	NA	NA	NA	320228	136428	130529	114004	110233	95101	84814	76752	72251	60573	50590	24880	14888	10366	NA	6649
Rm18a	NA	NA	NA	NA	NA	NA	NA	NA	NA	NA	NA	NA	NA	NA	NA	NA	NA	NA	NA	NA	330251	146451	140552	124027	120256	105124	94837	86775	82274	70596	60613	34903	24911	20389	6649	NA
