# Supplementary material for: Genome of the green-head ant, Rhytidoponera metallica, reveals mechanisms of toxin evolution in a genetically hyper-diverse eusocial species
Source: Genome Biol. 2025 Sep 26;26:306. doi: 10.1186/s13059-025-03777-2 (PMC12465672; doi:10.1186/s13059-025-03777-2)
Supplement: Supplementary file 4 — Additional file 4. File with the aligned nucleotide sequences of the coding regions of R. metallica ectatotoxin loci. [file 13059_2025_3777_MOESM4_ESM.fasta]

>MW317111.1-ECTX1-Rm57a mRNA, complete cds
atgaagac---------gataatgttaacaattagcattgcaatgcttatgatgacaatg
gcaagcctcgt---------------------attagcacggcctgacgct---------
------------------------ttagaccctaaagtaattgcaacgatgca-----ag
gtcaaaatatgggaaaataa----------------------------------------
------------------------------------------------------------
------------------------------------------------------------
----------------------
>MW317114.1-ECTX1-Rm57d mRNA, complete cds
atgaagat---------gatgatgttaacaattagcattgcaatgcttataatgacaatg
gcaagcatagt---------------------attagcaacgcctgacgct---------
------------------------ataaagtccgatgcaattaaatccttgca-----ag
ggaaataa----------------------------------------------------
------------------------------------------------------------
------------------------------------------------------------
----------------------
>MW317022.1-ECTX1-Rm1a-I mRNA, complete cds
atggaaattccgaaattcttactcattgcgataatcgtcgt------------------g
ggccttagtggctcgctgacatgggctcactcttcggccatagctaatcctgaa------
------------------------gctattgctgaagctattgctgaagctt------tt
gctaatgctgaggccgaagctgaacctgtagcgcctatcgtggca---------atggca
gggttgggtttatttgctgccgcggtggccggtttggactg-------------------
---------------------------------gctgtcgaaaaaagtt-----------
----------------ggctaa
>MW317113.1-ECTX1-Rm57b mRNA, complete cds
atgaagac---------gatgatgttaacaattagcattgcaatgcttatgatgacaatg
gcaagcctcgt---------------------attagcacggcctgacgct---------
------------------------ctagaagctaaagtaattgcatcgttgca-----ag
gtcaaggtatgggaaaa-------------------------------------------
------------------------------------------------------------
------------------------------------------------------------
----------------------
>MW317115.1-ECTX1-Rm58a mRNA, complete cds
atgaagac---------attgaaattgataatcagcattgcgattattatggcagcaatg
gctgttctgac---------------------ttcggccaagcctgacgct---------
------------------------ataagtcctgcggcactagcgtcgttaat-----ag
gcaaggggaataaaggaaaa----------------------------------------
------------------------------------------------------------
------------------------------------------------------------
----------------------
>MW317022.1-ECTX1-Rm1a-II mRNA, complete cds
atggaaattccgaaattcttactcattgcgataatcgtcgt------------------g
ggccttagtggctcgctgacatgggctcactcttcggccatagctaatcctgaa------
------------------------gctattgctgaagctattgctgaagctt------tt
gctaatgctgaggccgaagctgaacctgtagcgcctatcgtggca---------atggca
gggttgggtttatttgctgccgcggtggccggtttggactg-------------------
---------------------------------gctgtcgaaaaaagtt-----------
----------------ggctaa
>FGENESH_ECTX1-Rm57e mRNA, complete cds
atgaagac---------aatgatgttaacaattagcattgcaatgcttatgatgataatg
gcaagcctcgt---------------------attagcacggcctgacgct---------
------------------------ctagacactaaagtaattgcatcgttgca-----ag
gtcaaggtatgggaaaataa----------------------------------------
------------------------------------------------------------
------------------------------------------------------------
----------------------
>MW317117.1-ECTX1-Rm59a mRNA, complete cds
atgaagac---------attgaaattgataatcagcattgcgattattatggcagcaatg
gctgttctgac---------------------ttcggccaagcctgacgct---------
------------------------ataagtcctgcggcactagcatcgttagc-----ag
gcaagaggaaa-------------------------------------------------
------------------------------------------------------------
------------------------------------------------------------
----------------------
>MW317032.1-ECTX1-Rm4a mRNA, complete cds
atggaaattccaaaattcttactcattgcgataatcgtcgt------------------g
ggccttagtggctcgctgacatgggctcaccctttggccatagctgatcctgat------
------------------------gctgaagctattgctgatgctgaagctt------tt
gctgatgctgaggccgaagcatttcctccattgctttt----------------------
--gttggctggacttttttccttgccggcccttcagcacta-------------------
-----------------------------------tatcgaaacaaagtggat-------
------------aaatggttga
>FGENESH__ECTX1-Rm57f mRNA, complete cds
------------------atgatgttaacaattagcattgcaatgcttatgatgacaatg
gcaagcctcgt---------------------attagcacggcctgacgct---------
------------------------ctagacactaaagcaattgcatcgttgca-----ag
gtcaagctatgggaaaataa----------------------------------------
------------------------------------------------------------
------------------------------------------------------------
----------------------
>MW317116.1-ECTX1-Rm58b mRNA, complete cds
atgaagac---------attgaaattgataatcagcattgcgattattatggcagcaatg
gctgttctaac---------------------ttcagccaagcctgacgct---------
------------------------ataaactctgtgctactagcatcgttagt-----ag
gcaagaagacaaagggaaaataa-------------------------------------
------------------------------------------------------------
------------------------------------------------------------
----------------------
>MW317077.1-ECTX1-Rm36a mRNA, complete cds
atgaagct---gtcatggttatcgtgggcacttgccataatcttcgttatggcgattatg
gacactcccatagcggaagcaaaagc------gttagcctctcccgaagctgag------
------------------------gcagacgccgatgcaagcgccgatgcag------ag
gcaaaggcagaagctgaggcaatgacaatagaggctgaagcaata---------------
---------gccggttggaagacaaaag-------------------gg-----------
------------------------------------------------------------
----------------------
>MW317075.1-ECTX1-Rm34a mRNA, complete cds
atgaagct---gtcatggttatcgtgggcacttgccataaccttcgttatggcgattatg
gacgctcccatagcggaagcgaaagc------gttagcctctcccgaagctgag------
------------------------gcagacgccgatgcaagcgccgatgcct------tc
gccaatgcagaggcagaggctgaggccaaagcttttataggaggt---------cttata
aagtttatcgcaaagttcgtgccgaagattttgccgt------tttt-------------
------------------------------------ccagaagaaa--------------
----------------aattaa
>MW317064.1-ECTX1-Rm25a mRNA, complete cds
atgaagct---gtcatggttatcgtgggcacttgccataatcgtcgttatggcgattatg
gacgctcccatagcggaagcgaaagc------gttagcctctcccgaagctgag------
------------------------gcagacgccgatgcaagcgccgatgcaa------gc
gccgatgccttcgccgatgcagaagcagaggctgaggcaataaattggaaaaaagtagtg
aagaagatgggattgtgcgcactaaaggcagtgggg------------------------
------------------------------------------------------------
----------------------
>MW317088.1-ECTX1-Rm44b mRNA, partial cds
------------------------------------------------------------
------------------gccgatgc------aagcgccgatgcaagcgccgat------
------------------------gcaaacgccgatgccttcgccgatgcct------tc
gccgatgcagtggcagaggcagaggctaaggtaaattggagaaga---------gtggga
aaggaaacaataaagggagcagcaaagggagcagtagacgg-------------------
------------------------------------ttgggggaag--------------
----------------aaataa
>MW317079.1-ECTX1-Rm39b mRNA, complete cds
atgaagct---gtcatggttatcatgggcacttgccataatcttcgttatggcgattatg
gacgctcctatagcggaagcgaaagc------gttagcctctcccgaagctgag------
------------------------gcagacgccgatgcaagcgccgatgcct------tc
gccaatgcagaggcagaggctgcgttcaaagatgttatgcaaaag---------------
------attggctcgggactattgaaggcattaagtt------tcat-------------
---------------agggaa------------------gagaagg--------------
----------------aaataa
>MW317062.1-ECTX1-Rm23a mRNA, partial cds
------------------ttatcgtgggcacttgccataatcgtcgttatggcgattatg
gacgctcccatagcggaagcgaaagc------gttagcctctcccgaagctgag------
------------------------gcagacgccgatgcaagcgccgatgcaa------gc
gccgatgccttcgccgatgcagaggctgaggcaatagcccattgggtttccaaattgatg
aaggtggtagga------------------------------------------------
------------------------------------------------------------
----------------------
>MW317049.1-ECTX1-Rm9a mRNA, complete cds
atgaagcg---aatctatttccttttcgcgataatcgcaattgttgtgctgacggcccaa
gcattttcagaagcagatgcagatgcaga------------ggctgaagcttccaacatg
------------------------caagagataatgaaaaagctttgcacag------ac
aaaaaaatgccagcttggatg----------------------------------tgcaa
aatgcttggg--------------------------------------------------
------------------------------------------------------------
----------------ctttaa
>MW317056.1-ECTX1-Rm15a mRNA, complete cds
atgaagcg---aatctatttccttttcgcgataatcgcaattgttgtgctgacgacccaa
acattttcagaagcagatgcagatgcaga---------------tggagcttttatg---
------------------------acagctatgatcaaaaagttatgcgaaa------ac
aagagaacagcagctgatatggaacccaata----------------------tgtgcca
aatattaaaccaaaaaaggaaccgaaggatttta--------------------------
------------------------------------------------------------
----------------aaatga
>MW317051.1-ECTX1-Rm11a mRNA, complete cds
atgaagcg---aatctatttccttttcgcgataatcgcaattgttgtgctgacggcccaa
gcattttcagaagcagatgcagatgcaga------------ggctaaagtttccttc---
------------------------ggaaaaatggtgaaagtgatgtgcaaga--------
-------cttcaccacatatgaaatcca-------------------------tgtgccg
aagtataggg--------------------------------------------------
------------------------------------------------------------
----------------atctga
>MW317059.1-ECTX1-Rm20a mRNA, complete cds
atgaagct---gtcatggttatcgtgggcacttgccataatcttcgttatggcgattatg
gacactcccatagcggaagcgaaagc------gttagcctctcccgaagctgag------
------------------------gcagacgccgatgcaagcgccgatgcct------tc
gccgatgcagaggcaaaggcagaggctgaggcagccttgtgggac---------acaata
aa---------aaaatgggtagcaaaagtattaccac------tagt-------------
---------------gaagaa------------cgcgttgaaaggg--------------
----------------aaataa
>MW317104.1-ECTX1-Rm55a mRNA, complete cds
atgaaact---gtcgtggttatcgttggcgcttgccgtgatcttcgttatggggatcatg
catgctcccaaagtagaagcgaaagc------aatagccgctcccgaagctgat------
------------------------gcaatcggcgatgcctgggccgatgcaa------at
gctgatgcagacgccaatgcagatgctgatgcagacgccgatgca---------------
------aatgccgctgcagaagccgaagcttttttgccatttcttattccgg--------
-------------tgatagcat-------ccttagtggtgagtatt--------------
----------------caaact
>MW317103.1-ECTX1-Rm54a mRNA, complete cds
atgaaatt---atcgtggttatcattggcgcttgccgtgatcttcgttatggggatcatg
catgctcccaaagtggaagcgaaagc------aatagccgctcccgaagctgat------
------------------------gcagatgccgatgcctgggccgatgcaa------at
gctgatgcagacgccaatgcagatgctgatgcagacgccgatgca---------------
------aatgccgatgcagaagccgaagctttttggggaactgttgt-------------
--------------------------------aagtactgatcgca--------------
----------------caata-
>MW317084.1-ECTX1-Rm38a mRNA, complete cds
atgaagct---gtcatggttatcgttggcacttgccataatcttcgttatggcgattatg
gacgctcccatagcggaagcgaaagc------agtagcctctcctgaagctaag------
------------------------gcagacgccgatgcaagcgccgatgcct------tc
gccaatgcagaggcagaggctgaggccgaagctttttgggcagct---------gtggcc
aagtggataataccggcagcattatcatatgcaccggacg---tgat-------------
---------------agagtg------------------gatgaagaacaaacta-----
----------------gggtaa
>MW317096.1-ECTX1-Rm52a mRNA, partial cds
---aagct---gtcatggttatcgttgacacttgccataatctttatgacagcgattatg
gacgctcccaaagtggaaacgaaagc------ggtagctgtatccgcagctgat------
------------------------gcagacgctgatgctttcgccgatgcag------at
gccgaagcagaggttttggctgatgcttttgctttggggttagcaag-------------
-----------------------aaaagtgtttctgccgcggtttat-------------
------------------------------------atcgagaata--------------
----------------ggataa
>MW317039.1-ECTX1-Rm6e mRNA, complete cds
atgaagcg---aatctatttcctattcgcgataatcgcaattgttgtgctgacggcccaa
gcattttcagatgcagatgcagaggctgatgcgttcgcagatgctgaagcaattaaatgg
tctaacttgaaaaaatggctgaataaagataacatgaaaaagatgtgtccag------tg
gccaaagcagcaatggaaaaaa-------------------------------tgtgcaa
a-----------------------------------------------------------
------------------------------------------------------------
-------------------tag
>MW317035.1-ECTX1-Rm6a-I mRNA, complete cds
atgaagcg---aatctatttcctatttacgataatggcaattgttgtgctgacggcccaa
gcattttcagatgcagatgcagaggctgatgcgttcgcagatcctgaagctatgaattgg
---------gggaaattg------aaagaaatggccaaaaagatgtgtccaa------tg
gccaaagcagcaatggaaaaag-------------------------------cgtgcaa
a-----------------------------------------------------------
------------------------------------------------------------
-------------------tag
>MW317057.1-ECTX1-Rm17a-I mRNA, complete cds
atgaagca---gatttatttgctgttcgcgttagtcgtaatcgctgtgctgacggcccaa
gcacatgcagaggctacagcagatgctaactctatggcagttgcagaccctctg------
------------------------gcatctccagaagccttggcatctgcag------aa
gctgaggcatttgcagaagcgcttgcagatgc---------------------tatggct
gatcctgaagcaaggcttaatttgaagggggtcggatggaggtccagaggacc-------
--------gagtttcagagcggggacggatccgtccttcgggggatag------------
----------------------
>MW317098.1-ECTX1-Rm52c-I mRNA, partial cds
---------------------------------gccataatcttcgttatggcgattatg
aacgctcccaaagtggaagcgaaagc------ggtagctgcacccgcagctgat------
------------------------gcagacgccgatgccttcgccgatgcag------ac
gccgaagcagaggctttggctgctgcttttgctttggggttagcaag-------------
-----------------------aaatgtgtttctgccgcggtttat-------------
------------------------------------gccgagaata--------------
----------------ggataa
>MW317035.1-ECTX1-Rm6a-II mRNA, complete cds
atgaagcg---aatctatttcctatttacgataatggcaattgttgtgctgacggcccaa
gcattttcagatgcagatgcagaggctgatgcgttcgcagatcctgaagctatgaattgg
---------gggaaattg------aaagaaatggccaaaaagatgtgtccaa------tg
gccaaagcagcaatggaaaaag-------------------------------cgtgcaa
a-----------------------------------------------------------
------------------------------------------------------------
-------------------tag
>MW317057.1-ECTX1-Rm17a-II mRNA, complete cds
atgaagca---gatttatttgctgttcgcgttagtcgtaatcgctgtgctgacggcccaa
gcacatgcagaggctacagcagatgctaactctatggcagttgcagaccctctg------
------------------------gcatctccagaagccttggcatctgcag------aa
gctgaggcatttgcagaagcgcttgcagatgc---------------------tatggct
gatcctgaagcaaggcttaatttgaagggggtcggatggaggtccagaggacc-------
--------gagtttcagagcggggacggatccgtccttcggggga---------------
----------------------
>MW317038.1-ECTX1-Rm6d mRNA, complete cds
atgaagcg---aatctatttcctattcgcgataatcgcaattgttgtgctgacggcccaa
gcattttcagatgcagatgcagaggctgatgcgttcgcagatcctgaagctttcaactgg
---------aagaaatggttaaataaagataacatgaaaaagatgtgtccag------tg
gccaaagcagcaatggaaaaaa-------------------------------tgtgcaa
a-----------------------------------------------------------
------------------------------------------------------------
-------------------tag
>MW317057.1-ECTX1-Rm17a-III mRNA, complete cds
atgaagca---gatttatttgctgttcgcgttagtcgtaatcgctatgctgacggcccaa
gcacatgcagaggctacagcagatgctaactctatggcagttgcagaccctctg------
------------------------gcatctccagaagccttggcatctgcag------aa
gctgaggcatttgcagaagcgcttgcagatgc---------------------tatggct
gatcctgaagcaaggcttaatttgaagggggtcggatggaggtccagaggacc-------
--------gagtttcagagcggggacggatccgtccttcggggga---------------
----------------------
>MW317098.1-ECTX1-Rm52c-II mRNA, partial cds
---------------------------------gccataatcttcgttatggcgattatg
aacgctcccaaagtggaagcgaaagc------ggtagctgcacccgcagctgat------
------------------------gcagacgccgatgccttcgccgatgcag------ac
gccgaagcagaggctttggctgctgcttttgctttggggttagcaag-------------
-----------------------aaatgtgtttctgccgcggtttat-------------
------------------------------------gccgagaata--------------
----------------ggataa
>MW317055.1-ECTX1-Rm16a mRNA, complete cds
atgaagcg---aatctatttcttattcgcgataatcgcagttgttgtgctgacgacccaa
gcattttcaaatgcagatgcagaggc------------------tgaagcttggaacatg
---------gag------------gaagaactaaagaaaatgatacctaaagaaatatac
gaaaaggcgctaaataagcagaacgaactaatggcctg---------------tgtgaaa
aatgttatga--------------------------------------------------
------------------------------------------------------------
--------------aaatataa
>MW317058.1-ECTX1-Rm18a mRNA, complete cds
atgaagca---gacttatttgctgttcgcgttaatcgcaatcgccgtgctgatggttcaa
gcacatccagaggctaaagcagatcc------tacggcggttgcagaagcagag------
------------------------gcatctgcagaagctgaagcgtttgcag------ac
gctatggcgattgcagacgcaatagc---------------------------gatggca
gatcctgaagcag---ttgattggaagggttttgggagcaaaatcaaaaggttcttcaag
aagcataagtcaacgatagcgaaaacgg-------tgttgaagatagtcaccactgtgct
ccctctggttcttggaaaataa
